# Supplementary material for: Retrosplenial cortical reorganization during late adolescence introduces instability of contextual memory circuits
Source: PLoS Biol. 2026 Jul 17;24(7):e3003908. doi: 10.1371/journal.pbio.3003908 (PMC13378997; doi:10.1371/journal.pbio.3003908)
Supplement: S1 Data — (XLSX) [file pbio.3003908.s010.xlsx]

## Sheet: Fig 1
Fig 1B
	p21						p30										p45									p60								p75
CA1	30	21	22	23	25	26	42	25	32	35	27	48	36	39	28	27	28	32	32	36	34	38	31	23	40	48	23	26	17	33	31	31	30	38	30	38	34	35	43	44	36	28	34
CA2	8	5	23	11	9	10	8	8	12	14	11	14	16	14	10	11	12	15	10	14	12	5	12	12	11	12	10	13	13	15	12	10	8	12	8	11	12	8	12	10	13	12	12
CA3	6	4	10	10	11	14	19	14	15	18	13	13	13	13	15	13	13	20	18	7	10	11	16	14	13	17	13	16	13	14	11	12	11	11	19	22	14	18	15	18	17	16	14
DG	3	4	5	9	8	4	7	4	8	12	10	10	11	14	14	14	9	7	12	10	10	16	9	10	11	12	11	10	10	8	10	18	14	15	15	16	14	12	15	13	15	11	14
Fig 1C
p21						p30										p45									p60									p75
40	29	33	30	30	47	47	49	33	42	43	38	41	34	39	55	41	39	25	31	24	20	27	22	39	42	26	34	30	22	39	16	16	29	20	30	33	24	36	37	25
Fig 1D
p21						p30										p45									p60								p75
69	66	56	75	67	52	76	72	85	74	88	61	67	84	84	79	61	50	55	42	28	56	40	52	42	65	38	58	48	43	44	54	36	70	70	59	73	57	55	53	63	61	73

## Sheet: Fig 2
Fig 2A
WFA+ Cells /0.1 mm2				WFA & PV+ Cells /0.1 mm2				PV+ Cells /0.1 mm2				PV+ WFA- Cells /0.1 mm2				WFA+ PV- Cells /0.1 mm2
p30	p60	p75		p30	p60	p75		p30	p60	p75		p30	p60	p75		p30	p60	p75
59	39	28		39	28	14		45	38	15		6	10	1		20	11	14
40	39	33		33	25	21		36	25	22		3	0	1		7	14	12
44	29	27		37	19	17		38	22	20		1	3	3		7	10	10
48	32	32		38	20	23		44	26	25		6	6	2		10	12	9
49	35	37		22	28	7		28	33	8		6	5	1		27	7	30
54	27	41		32	19	25		35	24	33		3	5	8		22	8	16
Fig 2B
Cells /0.1 mm2			WFA Coverage
PV+	GFP+		PV+	GFP+PV-
24	36		79.45	27.38
27	30		87.23	14.14
26	30		84.55	27.38
26	32		81.19	8.33
23	31		80.3	10

## Sheet: Fig 3
Fig 3A
Adolescent		Male									Female
	p30	66.67	44.44	94.44	77.78	22.22	44.44	55.56	27.78	94.44	77.78	100	83.33	77.78	72.22	55.56	77.78	100	44.44
	p45	66.6667	50	72.2222	100	44.4444	22.2222	55.5556	22.2222	55.5556	66.6667	88.8889	94.4444	83.3333	61.1111	61.1111	50	88.8889	38.8889
	p60	66.6667	16.67	44.44	55.56	33.33	38.89	33.33	5.56	44.44	61.1111	66.6667	11.1111	44.4444	44.4444	27.7778	44.4444	61.1111	50
	p75	22.2222	11.1111	11.1111	50	11.1111	5.55556	77.7778	11.1111	27.7778	100	33.3333	16.6667	5.55556	27.7778	38.8889	5.55556	38.8889	33.3333
Adult		Male								Female
	p75	55.56	61.11	38.89	44.44	66.67	44.44	50	61.11	66.68	61.11	55.56	66.68	38.89	44.44	72.22	38.89
	p90	61.11	66.67	44.44	55.56	61.11	38.89	55.56	50	61.11	66.67	44.44	72.22	50	50	66.68	44.44
	p105	44.44	55.56	55.56	44.44	66.67	44.44	61.11	44.44	55.56	55.56	61.11	66.68	61.11	44.44	50	44.44
	p120	55.56	44.44	50	50	61.11	38.89	61.11	50	55.56	44.44	61.11	66.68	61.11	50	61.11	44.44
Fig 3B
	Context A								Context B
p32	77.7778	55.5556	88.8889	88.8889	72.2222	38.8889	66.6667	66.6667	16.6667	11.1111	0	50	5.55556	11.1111	0	0
p61	50	0	22.2222	38.8889	44.4444	22.2222	38.8889	16.6667	11.1111	0	0	38.8889	11.1111	11.1111	0	0
	Tone
p32	66.6667	83.3333	50	66.6667	83.3333	66.6667	50	83.3333
p61	66.6667	66.6667	66.6667	83.3333	83.3333	33.3333	33.3333	83.3333
Fig 3C
Left Graph				Histograms
p30	p74	Reinstatement		Bin Center	p30	p74	Reinstatement
16.6667	11.1111	50		0	1	8	1
27.7778	22.2222	27.7778		10	1	9	4
55.5556	16.6667	27.7778		20	4	8	4
16.6667	77.7778	61.1111		30	2	1	9
55.5556	11.1111	33.3333		40	7	3	2
16.6667	0	5.55556		50	3	1	8
38.8889	38.8889	50		60	6	2	3
50	0	66.6667		70	10	3	5
72.2222	5.55556	0		80	1	1	0
0	11.1111	33.3333		90	1	0	0
38.8889	55.5556	27.7778
22.2222	0	22.2222
50	72.2222	72.2222
72.2222	0	11.1111
27.7778	5.55556	16.6667
66.6667	16.6667	38.8889
72.2222	61.1111	61.1111
72.2222	11.1111	27.7778
11.1111	44.4444	33.3333
50	5.55556	16.6667
66.6667	0	44.4444
38.8889	38.8889	50
61.1111	22.2222	33.3333
72.2222	22.2222	5.55556
41.28	14.98	49.56
85.44	71.98	74.65
68.24	20.54	50.44
42.35	12.5	16.24
79.59	51.91	70.43
61.07	30.89	47.78
63.91	1.37	47.11
44.93	0.67	14.85
74.63	65.37	52.83
71.69	24.87	29.61
41.39	0.89	61.07
60.67	15.76	71.59

## Sheet: Fig. 4
Fig 4A
	Veh												Hapln1
p32	83.3	95.02	45.72	48.28	46.22	76.54	94.04	83.63	45.61	48.93	31.56	97.87	64.24	68.19	74.78	60.74	70.19	61.52	62.31	58.72	43.15	75.48	76.31
p45	75.5	71.93	24.91	50	40.56	54.69	52.19	67.89	45.5	41.26	43.13	98.2	17.63	49.85	63.17	31.11	40.59	37.67	53.39	75.2	69.13	43.57	79.48
p60	50.02	56.69	25.65	38.2	14.28	31.09	28.31	52.59	11.63	55.88	35.87	57.37	38.96	26.69	62.91	60.63	43.33	62.28	50.02	54.78	40.26	57.63	84.19
Fig 4B
WFA			PV
Veh	Hapln1		Veh	Hapln1
37	50		25	27
32	45		28	54
37	47		28	48
43	52		28	39
47	49		36	52
32	40		33	24
38	46		31	33
41	55		24	28
45	54		22	30
29	42		18	33
34	47		16	19
41			18

## Sheet: Fig 5
Fig 5B
X	WFA	16	23	39	47	47	48	52	53	54	55	60	61	61	63	66	67	67	68	70	70	73	75	79	84	84	90
Y1	Ncan	15	64	57	58	72	37	70	54	67	22	41	60	48	39	67	66	68	83	94	71	16	70	55	47	47	23
Y2	Bcan	5	3	9	31	25	3	25	24	17		14	30	28	42	14	29	63	16	20			45	24	29	12	10
Y3	Acan	17	28	16	39	37	26	4	37	24		27	54		18	39	59		27	21	32	18	16	65	50	71	48
Fig 5C
Male				Female
p21	p30	p74		p21	p30	p74
16	54	48		21	27	28
4	59	37		27	39	24
12	50	18		32	39	16
15	71	18			37	26
	65					17
Fig 5D
Male				Female
p21	p30	p74		p21	p30	p74
28	60	23		94	41	64
19	66	44		83	67	64
43	47	39		81	58	57
	47	38			72	37
	55	16			22	15
Fig 5E
Male				Female
p21	p30	p74		p21	p30	p74
45	30	10		20	14	3
63	29	24		16	14	17
25	29	42			31	9
28	12	28			25	3
	24					5

## Sheet: Fig 6
Fig 6A
RSP
TGFB1			TGFB2			TGFBR2
p30	p75		p30	p75		p30	p75
1.11821	0.68816		1.12848	0.586464		1.00224	1.07523
0.974708	0.721169		0.968234	0.567658		1.07584	0.946107
1.01151	0.83681		1.03579	0.566426		0.926037	1.1506
0.907055	0.666585		0.883596	0.481355		1.00151	0.928352
DH
TGFB1			TGFB2			TGFBR2
p30	p75		p30	p75		p30	p75
1.14003	0.901474		1.09032	0.985847		1.02305	1.04414
1.00574	0.889449		1.00697	1.16038		1.02304	1.25473
1.1134	1.08399		0.994766	1.45781		0.969466	1.43477
0.987201	0.871056		0.929794	0.938257		0.97182	0.839735
0.84908	0.890118		0.932727	1.03725		0.900959	0.992262
0.934526	1.07034		1.05577	1.1404		1.12561	1.1895
Fig 6B
WFA			Ncan			Acan			PV
Veh	TGFB2		Veh	TGFB2		Veh	TGFB2		Veh	TGFB2
54	78		16	22		20	15		15	27
54	77		17	37		17	10		24	27
55	51		21	39		18	18		27	32
49	62		27	44		15	15		21	26
43	60		24	39		22	22		18	33
31	54		24	31		15	20		26	35
52	53		19	44		25	20		14	41
38	41		28	29		18	18		26	44
Fig 6C
Methlation (%)
	Chr1:186438466	Chr1:186438438	Chr1:186438356	Chr1:186438339	Chr1:186438300	Chr1:186438161	Chr1:186438138	Chr1:186438127	Chr1:186438103	Chr1:186438077	Chr1:186437913	Chr1:186437906	Chr1:186437896	Chr1:186437887	Chr1:186437885	Chr1:186437874	Chr1:186437842	Chr1:186437838	Chr1:186437832	Chr1:186437822	Chr1:186436811	Chr1:186436799	Chr1:186436793	Chr1:186436778	Chr1:186434834	Chr1:186434803	Chr1:186434755	Chr1:186434733	Chr1:186407031	Chr1:186407019	Chr1:186397785	Chr1:186397733	Chr1:186397722	Chr1:186397713	Chr1:186387346	Chr1:186387324	Chr1:186387312	Chr1:186387264	Chr1:186363385	Chr1:186363381	Chr1:186363360	Chr1:186363337	Chr1:186359949	Chr1:186359929	Chr1:186359904	Chr1:186359899
p30	30.3571	16.129	1.38889	4.41176	3.48837	1.50115	1.16822	1.14155	2.25118	1.94986	0.204848	0.868908	0.913088	0.508475	0.783913	0.309172	0.227704	0.191498	0.194628	0.118671	0.100402	0.391453	0.371327	0.171794	25.5102	30.303	18.9189	27.0492	72.1703	48.0103	61.0487	68.2733	71.5163	66.6035	69.1421	52.1512	57.2319	47.9762	94.4056	87.4172	63.9752	87.4286	57.0033	64.4737	62.776	65.3251
	16.2791	6.81818	0	2.32558	0	0.680272	0.33389	0.805153	1.42857	1.78891	0.550055	0.520532	0.645161	0.485437	0.592992	0.645856	0.742857	0.172117	0.45977	0.762911	0.139587	0.243112	0.320941	0.361757	39.2857	41.2698	21.4286	24.0506	70.6943	46.5137	61.1758	68.4893	74.5042	69.8295	72.695	55.0877	59.5357	56.7213	93.1298	94.7761	83.2117	94.3038	65.3846	68.7151	69.4301	71.5736
	17.6471	17.3077	0.877193	1.72414	0.75188	0.965517	1.00865	1.1855	2.24404	1.55356	1.09614	0.31235	1.22588	0.228781	0.571951	0.870761	0.782038	0.407955	0.434671	0.395257	0.446475	0.435267	0.189545	0.234489	33.9623	33.7143	23.3161	26.1468	71.54	48.0471	56.9339	67.3368	69.9895	67.3907	63.3202	46.6667	53.139	49.8534	87.5486	82.7839	65.1568	86.1635	61.5385	64.1558	65.1741	68.3575
	21.2766	8	0	0	1.72414	1.02516	0.478469	0.735971	0.47081	0.341686	0.657895	0.337431	0.631342	0.339367	0.610032	0.77484	0.349127	0.277708	0.356779	0.446429	0.214179	0.234838	0.299581	0.174199	27.1676	31.6092	19.209	23.7624	63.832	32.0482	46.9285	68.1235	75.4699	70.5924	44.6682	30.7517	37.3547	34.5652	91.8149	88.5417	73.7931	90.7937	36.9193	49.0196	43.4679	53.0952
p75	18.1818	8.82353	4.54545	0	0	0.180832	0.552486	0.549451	0.943396	0.963855	1.1063	0.362694	0.33557	0.0964785	0.57971	0.834151	0.324675	0.272777	0.277008	0.172315	0.0619195	0.181892	0.22	0.237107	29.5918	22.1053	21	25.9259	71.5706	45.7919	56.8237	64.4962	68.9804	63.0998	63.7658	51.2658	59.4554	48.4211	95.5556	84.507	70.922	89.1892	60.2151	64.8045	65	69.8413
	28.3019	13.8889	0.854701	0.892857	0.694444	1.68539	0.342857	0.900901	2.44898	0.806452	0.239455	0.234192	0.640322	0.478381	0.772911	0.921659	0.489596	0.307188	0.206271	0.905073	0.168467	0.142167	0.25058	0.179743	23.4637	22.5806	19.3237	21.7949	69.528	46.073	57.7249	64.909	68.8215	65.951	61.3762	49.5059	56.705	51.2068	96.9178	93.6027	77.3463	93.4097	51.9135	62.7713	62.9085	64.3312
	10.2041	14	0	0	2.77778	0.607903	0.771605	0.60423	2.54111	0.17301	0.604491	0.133333	0.859845	0.3861	0.772864	0.72774	0.418605	0.188147	0.331126	0.246914	0.268256	0.248938	0.346771	0.241752	32.3944	31.6456	28.2353	26.3636	68.8456	45.8047	56.9541	64.2542	67.7848	65.0541	61.7845	49.5961	53.4954	46.2798	95.6522	89.2086	65.2482	93.3333	55.794	64.557	62.9482	62.5
	22.5	20	6.12245	0	0	0.549451	0.178571	0.180505	1.80832	1.94384	0.404313	0.231589	1.15044	0.353826	0.661959	0.615926	0.613497	0.56872	0.285714	0.29513	0.198478	0.34102	0.369775	0.111093	24.1935	29.8507	23.6111	22.2222	69.7318	50.1155	55.0562	67.7249	70.136	66.5284	67.4044	51.1364	57.1429	53.3913	95.5357	89.8305	69.6	93.0556	61.25	66.6667	64.9123	65.5367

## Sheet: S1 Fig
S1B Fig
Male						Female
p21	p30	p45	p60	p75		p21	p30	p45	p60	p75
69	76	61	65	70		75	61	28	43	55
66	72	50	38	70		67	67	56	44	53
56	85	55	58	59		52	84	40	54	63
	74	42	48	73			84	52	36	61
	88			57			79	42		73
S1C Fig
Male						Female
p21	p30	p45	p60	p75		p21	p30	p45	p60	p75
40	47	41	42	29		30	38	24	22	24
29	49	39	26	20		30	41	20	39	36
33	33	25	34	30		47	34	27	16	37
	42	31	30	33			39	22	16	25
	43						55	39		26
S1D Fig
Male
	p21			p30					p45				p60				p75
CA1	30	21	22	42	25	32	35	27	28	32	32	36	48	23	26	17	38	30	38	34	35
CA2	8	5	23	8	8	12	14	11	12	15	10	14	12	10	13	13	12	8	11	12	8
CA3	6	4	10	19	14	15	18	13	13	20	18	7	17	13	16	13	11	19	22	14	18
DG	3	4	5	7	4	8	12	10	9	7	12	10	12	11	10	10	15	15	16	14	12
Female
	p21			p30					p45					p60				p75
CA1	23	25	26	48	36	39	28	27	34	38	31	23	40	33	31	31	30	43	44	36	28	34
CA2	11	9	10	14	16	14	10	11	12	5	12	12	11	15	12	10	8	12	10	13	12	12
CA3	10	11	14	13	13	13	15	13	10	11	16	14	13	14	11	12	11	15	18	17	16	14
DG	9	8	4	10	11	14	14	14	10	16	9	10	11	8	10	18	14	15	13	15	11	14

## Sheet: S2 Fig
Iba1				s100b				PDGFRA				Olig2
p30	p61	p74		p30	p61	p74		p30	p61	p74		p30	p61	p74
60	56	60		5	19	29		14	25	17		81	133	148
68	70	62		6	19	14		15	13	18		99	139	153
22	60	33		5	30	29		22	25	28		120	119	149
38	27	45		5	15	35		23	13	26		109	128	134
44	45	52		16	20	13		20	17	25		93	140	152
44	37	32		20	34	25		17	22	19		91	130	170

## Sheet: S3 Fig
	Male Ctx A									Male Ctx B									Female Ctx A									Female Ctx B
p25	83.3333	5.55556	44.4444	77.7778	61.1111	61.1111	33.3333	77.7778	44.4444	33.3333	11.1111	44.4444	83.3333	61.1111	16.6667	38.8889	16.6667	27.7778	27.7778	55.5556	50	77.7778	72.2222	33.3333	55.5556	33.3333	50	16.6667	38.8889	11.1111	72.2222	50	44.4444	44.4444	27.7778	27.7778
p32	83.3333	38.8889	50	55.5556	27.7778	66.6667	61.1111	22.2222		33.3333	11.1111	11.1111	27.7778	11.1111	22.2222	11.1111	16.6667		88.8889	72.2222	77.7778	77.7778	77.7778	83.3333	61.1111	94.4444	77.7778	22.2222	0	5.55556	22.2222	0	11.1111	0	22.2222	0
p48	61.1111	83.3333	83.3333	44.4444	88.8889	83.3333	55.5556	66.6667	66.6667	0	5.55556	0	5.55556	5.55556	0	5.55556	11.1111	0	83.3333	55.5556	77.7778	61.1111	94.4444	88.8889	72.2222	77.7778		11.1111	0	0	5.55556	11.1111	0	16.6667	22.2222
p65	55.5556	72.2222	72.2222	88.8889	94.4444	55.5556	66.6667	44.4444	83.3333	11.1111	5.55556	11.1111	5.55556	5.55556	5.55556	27.7778	0	5.55556	61.1111	50	77.7778	77.7778	61.1111	66.6667	83.3333	88.8889	94.4444	5.55556	11.1111	0	5.55556	0	11.1111	22.2222	0	11.1111
	Male Tone									Female Tone
p25	83.3333	83.3333	100	100	100	83.3333	50	66.6667	50	66.6667	66.6667	83.3333	66.6667	66.6667	83.3333	66.6667	83.3333	66.6667
p32	100	66.6667	100	33.3333	50	66.6667	100	66.6667		100	83.3333	83.3333	66.6667	83.3333	83.3333	66.6667	83.3333	66.6667
p48	66.6667	83.3333	83.3333	83.3333	66.6667	100	83.3333	83.3333	100	83.3333	100	83.3333	66.6667	66.6667	83.3333	100	66.6667
p65	83.3333	83.3333	66.6667	83.3333	100	50	50	100	83.3333	83.3333	100	83.3333	100	66.6667	100	83.3333	83.3333	100

## Sheet: S4 Fig
	Context A											Context B
p64	44.44	72.22	61.11	66.67	50	61.11	44.44	55.56	66.67	72.22	61.11	0	0	0	0	0	5.56	16.67	5.56	11.11	0	0
p90	61.11	72.22	55.56	61.11	50	38.89	55.56	61.11	44.44	66.67	55.56	11.11	11.11	5.56	0	0	33.33	16.67	11.11	11.11	5.56	11.11
p150	55.56	44.44	61.11	38.89	61.11	55.56	50	61.11	44.44	38.89	55.56	0	11.11	0	5.56	5.56	11.11	16.67	5.56	11.11	5.56	5.56

[truncated: 5 more sheets: S5 Fig, S6 Fig, S7 Fig, S8 Fig, S9 Fig]
